# Supplementary material for: Euthanasia of Cats by Australian Veterinarians: A Survey of Current Practices
Source: Vet Sci. 2023 Oct 19;10(10):627. doi: 10.3390/vetsci10100627 (PMC10610671; doi:10.3390/vetsci10100627)
Supplement: Supplementary file 1 [file vetsci-10-00627-s001.zip]

Archive with 1 entries (1 files):
- vetsci-2621560-supplementary.pdf
